# Supplementary material for: Whole Body Melanoma Transcriptome Response in Medaka
Source: PLoS One. 2015 Dec 29;10(12):e0143057. doi: 10.1371/journal.pone.0143057 (PMC4699850; doi:10.1371/journal.pone.0143057)
Supplement: S2 File — (XLS) [file pone.0143057.s002.xls]

## Sheet: total set
Upstream Regulator	Log Ratio	Molecule Type	Predicted Activation State	Activation z-score	p-value of overlap	Target molecules in dataset	Mechanistic Network
IFNG		cytokine	Inhibited	-5.082	2.09E-08	ABCA1,B2M,C1QA,C1QC,C4A/C4B,CALCOCO2,CASP3,CD74,CYBA,DTX3L,EDNRB,EHF,ERAP2,FKBP5,HLA-DQA1,HLA-DRB1,IFI30,IL12B,IRF1,NEURL3,NOX1,PMEL,PSMB10,PSMB9,PSME1,PSME2,PTPN6,STAT4,TAP2,TAPBPL,TNFRSF14,TYRP1,ZBTB16	43 (9)
TNF		cytokine	Inhibited	-3.173	6.39E-03	ABCA1,ALOX15B,APCS,B2M,BDKRB2,CASP3,CYBA,EDNRB,EHF,FADD,FBL,IL12B,IRF1,LAMB3,LCAT,NOX1,PSMB10,PSMB9,PSME1,PSME2,SLC2A4,SLC7A8,SNAI1,STAT4	39 (9)
CD40LG		cytokine	Inhibited	-2.962	2.12E-04	B2M,FBL,HLA-DQA1,IL12B,IRF1,PSMB10,PSMB9,PSME1,PSME2,PTPN7,STAT4,TAP2	56 (12)
lipopolysaccharide		chemical drug	Inhibited	-2.774	1.15E-02	ABCA1,APCS,CASP3,CD74,CYBA,DDX17,DLG4,ETV7,GNRHR,HLA-DQA1,IL12B,IRF1,MFI2,NFIL3,NOX1,PCOLCE2,PSMB10,PSMB9,PSME1,PSME2,PTPN7,STAT4,TWF2,WT1
IRF7		transcription regulator	Inhibited	-2.630	6.76E-04	IRF1,PLAC8,PSMB10,PSMB9,PSME1,PSME2,TAP2	31 (6)
IL1B		cytokine	Inhibited	-2.626	1.42E-03	APCS,CASP3,CD74,CYBA,EHF,FKBP5,IL12B,IRF1,LAMB3,NFIL3,NOX1,PSMB10,PSMB9,PSME2,SLC2A4,STAT4,TAP2	56 (13)
IL15		cytokine	Inhibited	-2.583	4.49E-04	CASP3,CD74,GCNT1,IL12B,IRF1,NME4,PNP,PRF1,PSMA5,PSMB10,PSMB9	52 (12)
STAT1		transcription regulator	Inhibited	-2.476	6.42E-06	ABCA1,B2M,CASP3,IL12B,IRF1,NEURL3,PRF1,PSMB10,PSMB9,PSME1,PSME2,TAPBPL	52 (13)
Ifnar		group	Inhibited	-2.449	1.08E-04	B2M,CD74,IL12B,IRF1,PSMB9,TAP2	45 (10)
IRF1	-1.796	transcription regulator	Inhibited	-2.361	1.00E-05	B2M,CASP3,IL12B,IRF1,PSMB10,PSMB9,PSME1,PSME2,TAP2	42 (10)
CD40		transmembrane receptor	Inhibited	-2.356	1.12E-02	IL12B,IRF1,PSMB10,PSMB9,TAP2,ZBTB16
IL2		cytokine	Inhibited	-2.253	1.83E-03	ATM,CASP3,CLSPN,GCNT1,IL12B,IRF1,PNP,PRF1,PTPN6,PTPN7,STAT4,WT1	54 (13)
aldesleukin		biologic drug	Inhibited	-2.219	6.13E-05	B2M,HLA-DRB1,IFI30,IRF1,PSMB9
RELA		transcription regulator	Inhibited	-2.130	1.09E-06	B2M,CASP3,EHF,ERAP2,GRK5,IL12B,IRF1,NOX1,PSMB10,PSMB9,PTPN6,SLC2A4,SNAI1,TAP2,WT1	55 (11)
Interferon alpha		group	Inhibited	-2.095	1.25E-02	B2M,CASP3,IL12B,IRF1,PRF1,PSMB9,STAT4,TAP2
cisplatin		chemical drug	Inhibited	-2.064	5.07E-02	C4A/C4B,CASP3,EFEMP2,GAMT,GPR61,NOX1,NOXO1,PSMB10,SLC34A2,TRPV1
inosine		chemical - endogenous mammalian	Inhibited	-2.000	1.11E-03	C1QA,C1QC,C4A/C4B,IRF1
HRAS		enzyme		-1.980	6.33E-02	B2M,C1QC,IFI30,PSMB9,SNAI1,SSR3,TAP2,TRPV1,ULK2
IFNA2		cytokine		-1.976	1.32E-01	B2M,IRF1,PSME1,STAT4
CIITA		transcription regulator		-1.969	2.33E-04	B2M,CD74,HLA-DQA1,HLA-DRB1
E. coli B5 lipopolysaccharide		chemical - endogenous non-mammalian		-1.929	1.87E-01	B2M,IL12B,IRF1,PSMA5
poly rI:rC-RNA		chemical reagent		-1.917	1.31E-03	ABCA1,B2M,CD74,IL12B,IRF1,NAT1,NFIL3,PSMB9,PSME2,TAP2,TRPV1	47 (11)
OSM		cytokine		-1.864	4.51E-02	AADAC,ABCA1,B2M,DNASE1L2,HSD11B2,IRF1,PSMB9,SLC7A8,TAP2
NFkB (complex)		complex		-1.827	6.50E-03	CD74,EDNRB,EHF,ERAP2,GRK5,HIF3A,IL12B,IRF1,PSMB9,SLC2A4,STAT4,TAP2	45 (11)
phorbol myristate acetate		chemical drug		-1.821	4.36E-04	ABCA1,ALOX15B,ATM,CYBA,FKBP5,GNRHR,GRK5,HMBS,IL12B,IRF1,LOXL2,NFIL3,NOX1,PER1,PNP,PTPN6,SLC28A3,SNAI1,STC1,WT1	51 (12)
IL12 (complex)		complex		-1.807	9.33E-03	CASP3,IL12B,IRF1,PLAC8,PRF1,STAT4	57 (14)
SPI1		transcription regulator		-1.612	1.60E-03	C1QC,HMBS,IL12B,PSMB10,PSMB9,PTPN6,TNFRSF14
tretinoin		chemical - endogenous mammalian		-1.601	2.26E-02	ABCA1,APOD,C1QA,CASP3,CD74,CRABP2,DSC1,EIF5B,IL12B,IRF1,LOXL2,OLFM4,PNP,PSMB10,PSMB9,SLC2A4,STAT4,STC1,WT1,ZBTB16
LEP		growth factor		-1.404	1.34E-02	CASP3,CYBA,ELOVL5,FADD,FADS2,IL12B,PRF1,SLC2A4,TRPV1
EP300		transcription regulator		-1.387	1.21E-03	B2M,BDKRB2,CRABP2,CRYBB2,HSD11B2,IL12B,PIPOX,PLEKHF1,STAT4,TMPRSS4,ULK2	21 (3)
IL27		cytokine		-1.329	5.35E-03	B2M,CD74,HLA-DQA1,IL12B,IRF1	42 (8)
methylprednisolone		chemical drug		-1.306	1.09E-03	B2M,CD74,EDNRB,ELOVL5,GATM,GSTT2/GSTT2B,HMBS,IRF1,PSME2,SCEL,SLC13A3,TC2N,TRIM29
STAT3		transcription regulator		-1.232	2.38E-02	CD74,HLA-DQA1,IFI30,IL12B,IRF1,LCAT,PSMB9,PTPN6,SNAI1
PRL		cytokine		-1.215	2.92E-03	B2M,DNAJA4,DTX3L,GNRHR,HSD11B2,IRF1,PSME1,PSME2	30 (7)
IL6		cytokine		-1.186	1.50E-04	ABCA1,APCS,CASP3,CD74,GALE,HLA-DQA1,IL12B,IRF1,LCAT,PRF1,PSMB10,PSMB9,PSME1,PSME2,SLC2A4,SNAI1,STAT4	45 (11)
E. coli B4 lipopolysaccharide		chemical toxicant		-1.157	3.59E-02	CASP3,FADD,IL12B,NOX1,PANK1,PTPN6
HRG		other		-1.109	7.54E-07	C1QA,C1QC,CD74,HLA-DQA1,SNAI1
CREBBP		transcription regulator		-1.069	4.08E-05	B2M,BDKRB2,CRYBB2,CTSG,GNRHR,IRF1,PIPOX,PLEKHF1,PRF1,PSMB9,STAT4,TAP2,TMPRSS4	36 (8)
N-cor		group		-1.000	9.57E-04	ABCA1,ELOVL5,FADS2,SLC2A4	13 (3)
cyclophosphamide		chemical drug		-1.000	6.56E-03	C4A/C4B,FADD,IL12B,SLC34A2
NFATC2		transcription regulator		-1.000	9.32E-03	ABCA1,ATM,CASP3,IRF1,S100A3	27 (6)
PRKCD		kinase		-1.000	1.08E-02	ABCA1,IL12B,NOX1,PTPN6
mifepristone		chemical drug		-0.905	9.59E-06	CASP3,CD74,CYBA,EDNRB,FKBP5,GNRHR,IL12B,JAM2,LAMB3,PADI2,SNAI1,SOX11	61 (10)
ANGPT2		growth factor		-0.894	7.17E-03	CASP3,CRYBB3,CYBA,MYH6,NOX1,SNAI1	37 (7)
1,2-dithiol-3-thione		chemical reagent		-0.845	1.12E-02	APCS,FKBP5,GSTT2/GSTT2B,HMBS,PSMA5,PSMD5
isotretinoin		biologic drug		-0.816	5.29E-05	ABCA1,CRABP2,IL12B,IRF1,PSMB10,TMPRSS4
8-bromo-cAMP		chemical reagent		-0.813	4.70E-03	ABCA1,AOC1,GNRHR,MYH6,NFIL3,SLC2A4	17 (3)
doxorubicin		chemical drug		-0.768	1.83E-03	ATM,C4A/C4B,CASP3,EFEMP2,IRF1,PANK1,PSMB10,SLC34A2,SNAI1,TAP2	27 (6)
IL4		cytokine		-0.767	6.97E-05	ALOX15B,CASP3,DSC1,FBL,FKBP5,GATM,GSTT2/GSTT2B,HCLS1,IFI30,IL12B,IRF1,NFIL3,PNP,PRF1,PSMB10,PSME1,PTPN7,STAT4,TAP2	54 (14)
cyclosporin A		biologic drug		-0.761	5.43E-04	APOD,C4A/C4B,CASP3,CYBA,EDNRB,EFEMP2,FADD,FKBP5,IL12B,PRF1,PSMB10,SLC34A2	66 (13)
gentamicin		chemical drug		-0.707	1.68E-03	APCS,C4A/C4B,CA4,DPEP1,GATM,HSD11B2,IRF1,NEURL3
SMARCA4		transcription regulator		-0.662	1.70E-05	ABCA1,CD74,DUSP13,EHF,HCLS1,IFI30,IRF1,LOXL2,MCTP2,MFI2,PMEL,PSMB9,PTPN7,SLC2A4,TAPBPL,TNFRSF14,TYRP1
alitretinoin		chemical drug		-0.617	4.77E-02	ABCA1,APOD,IRF1,MYH6
APP		other		-0.523	4.17E-02	ABCA1,ATM,C4A/C4B,CASP3,CD74,CRABP2,DLG4,FBL,IL12B,IRF1,LCAT,PSME1,SLC13A3
TGFB1		growth factor		-0.496	1.08E-06	ABCA1,ATM,B2M,C1QA,C1QC,CALCOCO2,CASP3,CDC7,COL11A1,CUL5,CYBA,EDNRB,GATM,GCNT1,HLA-DQA1,IFI30,IL12B,IRF1,LAMB3,LCAT,LOXL2,MBD1,MFAP2,MFAP4,MFI2,PCOLCE2,PNP,PTPN6,RNH1,SLC13A3,SNAI1,SRSF2,TNFRSF14,TRIM2,WT1	62 (11)
CSF2		cytokine		-0.449	4.72E-02	ABCA1,AOC1,ATM,C4A/C4B,CD74,EFEMP2,IL12B,NOX1
HNF1A		transcription regulator		-0.447	2.01E-03	AADAC,APCS,DSC1,FRK,GATM,GCNT3,KLF11,LCAT,MFI2,PSMA5,TMPRSS4
PD98059		chemical - kinase inhibitor		-0.447	3.43E-03	ABCA1,CASP3,CD74,EDNRB,FKBP5,GNRHR,HSD11B2,IL12B,PER1,PNP,SNAI1,TYRP1	47 (11)
U0126		chemical - kinase inhibitor		-0.426	3.61E-03	EDNRB,EHF,FKBP5,GAMT,IL12B,IRF1,PER1,SNAI1,STC1,TAP2,WT1	55 (11)
REL		transcription regulator		-0.349	1.62E-02	B2M,FADS2,IL12B,PIBF1,PIPOX,SNAI1
IGF1		growth factor		-0.348	2.43E-04	C1QA,C4A/C4B,CASP3,CYBA,HSD11B2,MYH6,NOX1,PSMB9,SLC2A4,TAP2,TRPV1,WT1	28 (6)
actinomycin D		chemical drug		-0.339	4.06E-02	ABCA1,CASP3,FADD,GNRHR,IRF1
TP53		transcription regulator		-0.333	2.11E-02	BDKRB2,C1QC,CASP3,CDC7,DDIT4L,DPEP1,FKBP5,GATM,HLA-DQA1,IFI30,IKBIP,MFAP2,PADI2,PANK1,PTPN6,SLC2A4,SNAI1,TAP2,TRPV1,ULK2
AGT		growth factor		-0.323	1.63E-02	BDKRB2,CASP3,CRABP2,CYBA,EDNRB,GRK5,MYH6,NOX1,STC1
IL5		cytokine		-0.294	4.04E-02	AOC1,CA4,GSTT2/GSTT2B,IFI30,NFIL3,SCEL
IRF3		transcription regulator		-0.277	7.26E-04	B2M,IL12B,MFAP2,PLAC8,PLCG2,PNP,TYRP1
SPARC		other		-0.277	2.99E-03	ATM,CIART,SLC34A2,SNAI1,TRIM2
N-acetyl-L-cysteine		chemical drug		-0.277	3.05E-02	CASP3,CYBA,IL12B,SLC2A4,SNAI1
EHF	-1.733	transcription regulator		-0.218	5.51E-03	CASP3,CRABP2,EHF,SCEL
vancomycin		biologic drug		-0.218	7.13E-03	C4A/C4B,EFEMP2,PSMB10,SLC34A2
AKT1		kinase		-0.200	1.96E-02	C1QC,CASP3,CD74,DLG4,IL12B,SNAI1
LY294002		chemical - kinase inhibitor		-0.185	4.56E-03	ABCA1,CASP3,CD74,FRK,HLA-DRB1,IL12B,IRF1,LAMB3,SLC2A4,SNAI1,ZBTB16	48 (12)
estrogen		chemical drug		-0.152	3.34E-03	ABCA1,AOC1,APCS,DLG4,DPEP1,GNRHR,NFIL3,SRSF2
WNT5A		cytokine		-0.128	2.65E-03	IL12B,IRF1,LAMB3,SNAI1,STC1	36 (7)
SMAD4		transcription regulator		-0.095	3.93E-02	GNRHR,IL12B,JAM2,MBD1,SNAI1
IL12A		cytokine		-0.068	1.38E-03	CASP3,IL12B,PRF1,STAT4	13 (2)
MITF		transcription regulator		-0.023	1.00E-05	CTSG,EDNRB,KIAA1598,PMEL,PRF1,SLC7A8,SNAI1,TNFRSF14,TYRP1
dihydrotestosterone		chemical - endogenous mammalian		0.000	2.04E-05	ABCA1,APOD,B2M,C4A/C4B,CASP3,CD74,DLG4,FKBP5,FRK,HSD11B2,IL12B,PER1,S100A3,SLC2A4,SLC7A8,SNAI1	45 (9)
asoprisnil		chemical drug		0.000	2.91E-04	APOD,CASP3,LAMB3,PRF1
hexachlorobenzene		chemical toxicant		0.000	1.69E-03	C4A/C4B,EFEMP2,PSMB10,SLC34A2
gentamicin C		chemical drug		0.000	2.44E-03	C4A/C4B,EFEMP2,PSMB10,SLC34A2
triamterene		chemical drug		0.000	2.89E-03	C4A/C4B,EFEMP2,PSMB10,SLC34A2
allopurinol		chemical drug		0.000	6.84E-03	C4A/C4B,EFEMP2,PSMB10,SLC34A2
kainic acid		chemical toxicant		0.000	9.06E-03	CASP3,CIART,NFIL3,PER1,TYRP1
IgG		complex		0.000	1.50E-02	AOC1,B2M,CRABP2,IL12B,TRIM29
SP3		transcription regulator		0.000	3.28E-02	ABCA1,ALOX15B,HSD11B2,JAM2,LCAT
Pkc(s)		group		0.000	3.66E-02	ABCA1,GNRHR,IL12B,PER1,STC1
17-alpha-ethinylestradiol		chemical drug		0.000	3.79E-02	C1QC,CD74,IFI30,SLC34A2
butyric acid		chemical - endogenous mammalian		0.024	4.53E-03	CASP3,COL11A1,HLA-DRB1,IFI30,IL12B,IRF1,PTPN7,SRSF2,TRPV1,WT1	59 (11)
simvastatin		chemical drug		0.061	2.26E-03	ABCA1,CASP3,FADS2,IL12B,IRF1,SLC2A4,STAT4	45 (10)
tacrolimus		chemical drug		0.106	2.99E-02	APOD,CASP3,FKBP5,IL12B,PRF1
NR3C1		ligand-dependent nuclear receptor		0.110	3.33E-02	ABCA1,B2M,C4A/C4B,FADD,FKBP5,HSD11B2,IL12B,IRF1,NFIL3,PER1,PLEKHF1
genistein		chemical drug		0.113	2.58E-02	CASP3,CD74,CTSG,HLA-DQA1,NOX1,PER1,PTPN6,SLC22A6
epigallocatechin-gallate		chemical drug		0.129	1.47E-02	CASP3,FADD,IL12B,IRF1,SLC2A4,SNAI1
Nr1h		group		0.132	6.93E-03	ABCA1,APOD,IL12B,SLC2A4,ZBTB16
ANXA7		ion channel		0.152	3.40E-03	ALOX15B,CRABP2,IL12B,WT1
fenamic acid		chemical reagent		0.152	3.40E-03	C4A/C4B,EFEMP2,PSMB10,SLC34A2
vorinostat		chemical drug		0.152	4.87E-02	CASP3,FADD,IL12B,IRF1
dexamethasone		chemical drug		0.156	4.88E-06	ALOX15B,APOD,B2M,BDKRB2,CASP3,CD74,COL11A1,CRABP2,EDNRB,FKBP5,GNRHR,GRK5,HLA-DRB1,HSD11B2,IL12B,IRF1,LAMB3,METTL10,NAT1,NFIL3,OCA2,PADI2,PER1,PTPN6,SLC13A3,SLC2A4,SNAI1,TMPRSS4,TRPV1,TWF2,UGT2A1,WT1,ZBTB16	50 (7)
rosiglitazone		chemical drug		0.194	9.97E-04	AOC1,C1QA,C1QC,C4A/C4B,CASP3,IL12B,IRF1,LAMB3,NOX1,SLC2A4,SNAI1	53 (12)
FOS		transcription regulator		0.243	4.98E-02	CASP3,CRABP2,GNRHR,IL12B,MYH6,NFIL3,RNH1,S100A3,SNAI1
P38 MAPK		group		0.244	3.50E-02	ABCA1,EDNRB,FADD,IL12B,JAM2,NOX1,SNAI1
HTT		transcription regulator		0.254	1.60E-03	ABCA1,B2M,CA4,CASP3,CD74,DLG4,EDNRB,GRK5,MFAP4,NFIL3,PER1,PSMA5,PSMB9,PSME1,SRSF2	27 (3)
NOS2		enzyme		0.277	6.82E-03	CASP3,DLG4,IL12B,MYH6,PRF1,SLC2A4	42 (11)
camptothecin		chemical reagent		0.333	1.04E-03	ATM,CASP3,FADD,FAM53C,GAMT,GRK5,HLA-DQA1,IRF1,OLFM4,PLAC8,PSMB9,SLC2A4,TWF2,WT1
SP600125		chemical - kinase inhibitor		0.371	3.60E-02	ABCA1,CASP3,IL12B,MYH6,PER1
RAF1		kinase		0.418	4.06E-02	CD74,GNRHR,HSD11B2,IL12B,PNP
ARNT2		transcription regulator		0.447	3.79E-02	COL11A1,CYBA,LAMB3,LCAT,MYH6
SIM1		transcription regulator		0.447	4.20E-02	COL11A1,CYBA,LAMB3,LCAT,MYH6
trichostatin A		chemical drug		0.552	1.14E-02	ABCA1,AVIL,B2M,CASP3,HLA-DRB1,HSD11B2,IL12B,IRF1,PMEL,PTPN7,SLC7A8
MTOR		kinase		0.659	8.37E-03	AVIL,CASP3,DLG4,FADD,IL12B,IRF1,PTPN6	38 (9)
norepinephrine		chemical - endogenous mammalian		0.701	6.05E-04	ABCA1,GRK5,IL12B,LAMB3,PER1,SLC2A4,TC2N	25 (5)
ERK1/2		group		0.713	3.61E-05	ABCA1,AOC1,B2M,FKBP5,GRK5,IL12B,NOX1,PSMB10,PSMB9,SNAI1,TAP2	46 (12)
CFTR		ion channel		0.762	7.43E-03	ABCA1,CA4,FADS2,SLC7A8
STAT5B		transcription regulator		0.765	3.63E-03	ATM,CASP3,IRF1,MYH6,SLC34A2,TNFRSF14
bucladesine		chemical toxicant		0.784	4.99E-03	ABCA1,BDKRB2,GNRHR,LAMB3,NOX1,SLC2A4,STC1,TC2N	38 (7)
INSIG1		other		0.816	3.13E-04	ABCA1,FADS2,HLA-DQA1,IL12B,PRF1,STAT4
GW3965		chemical reagent		0.865	1.58E-03	ABCA1,APOD,IL12B,SLC2A4	5 (2)
HGF		growth factor		0.867	3.22E-02	ATM,CHIA,EHF,FKBP5,GRK5,IL12B,SNAI1,STC1,WT1
cholesterol		chemical - endogenous mammalian		0.882	7.72E-03	ABCA1,APCS,C1QC,IL12B,KLF11,SLC2A4	41 (9)
L-glutamic acid		chemical - endogenous mammalian		0.894	2.34E-05	B2M,CASP3,FADS2,NFIL3,NOX1,PER1,TAP2	39 (10)
indomethacin		chemical drug		0.928	2.00E-02	C4A/C4B,EFEMP2,LOXL2,PSMB10,PSMB9,SLC34A2
progesterone		chemical - endogenous mammalian		0.939	4.25E-02	APOD,CASP3,FKBP5,GNRHR,HSD11B2,IL12B,JAM2,LAMB3,NFIL3
RHO		g-protein coupled receptor		1.000	1.69E-04	B2M,C1QA,CASP3,CD74,HCLS1
CREM		transcription regulator		1.000	1.07E-02	ABCA1,CIART,CREB3L4,NFIL3,PER1
beta-estradiol		chemical - endogenous mammalian		1.024	4.46E-05	ABCA1,APOD,ATM,C4A/C4B,CASP3,CD74,CRABP2,DDX17,DLG4,FADD,FRK,GNRHR,HLA-DQA1,HLA-DRB1,HSD11B2,IFI30,IL12B,LPO,MYH6,PNP,PTPN6,SLC13A3,SLC34A2,SLC7A8,SNAI1,SRSF2,SSR3,STC1,TAP2,TSPAN5,XPA	43 (3)
captopril		chemical drug		1.067	4.59E-03	C4A/C4B,EFEMP2,MYH6,SLC34A2
pyrrolidine dithiocarbamate		chemical reagent		1.067	1.47E-02	IRF1,NOX1,PRF1,SLC2A4
ERBB2		kinase		1.067	2.92E-02	DPEP1,EHF,FRRS1,JAM2,MFAP2,PLAC8,PSMB9,RAB34,SNAI1,TAP2,WT1
pirinixic acid		chemical toxicant		1.137	6.12E-04	AADAC,ABCA1,APCS,ELOVL5,FADS2,HLA-DQA1,KLF11,LAMB3,MBD1,PSMA5,PSME1,SLC2A4	41 (9)
VDR		transcription regulator		1.154	4.05E-03	ATM,IL12B,MYH8,SLC34A2,STAT4	27 (6)
SP1		transcription regulator		1.154	6.85E-03	ABCA1,ALOX15B,ATM,CASP3,CRABP2,CRYBB2,CRYBB3,HSD11B2,IRF1,JAM2,LCAT
NR1H3		ligand-dependent nuclear receptor		1.209	7.13E-03	ABCA1,APCS,APOD,SLC2A4	17 (4)
AR		ligand-dependent nuclear receptor		1.223	8.80E-05	ABCA1,ALOX15B,C4A/C4B,CA4,EDNRB,EHD3,FKBP5,MYH6,PER1,SCEL,SNAI1,WT1,ZBTB16
CSF3		cytokine		1.342	1.57E-02	ERAP2,HLA-DQA1,HLA-DRB1,IL12B,NFIL3
CD28		transmembrane receptor		1.342	3.05E-02	ATM,CASP3,FBL,IRF1,MBD1,PNP,PSMA5
LHX1		transcription regulator		1.387	6.75E-04	GATM,GCNT1,SLC16A12,SLC22A6,SLC47A1
mir-223		microrna		1.432	8.82E-04	ABCA1,ATM,CA4,CTSG,MCTP2,SLC2A4
prednisolone		chemical drug		1.480	1.06E-03	CASP3,FADD,FKBP5,LPO,NFIL3,NOXO1,ULK2,ZBTB16
STAT5A		transcription regulator		1.633	1.13E-03	ATM,CASP3,CDC7,IRF1,PRF1,SLC34A2,TNFRSF14	26 (5)
fluticasone		chemical drug		1.664	4.97E-03	ALOX15B,CD74,FKBP5,HLA-DQA1,PCOLCE2,PLAC8
KRAS		enzyme		1.706	2.65E-04	ABCA1,B2M,CASP3,CD74,HLA-DRB1,IRF1,LAMB3,NOX1,RNH1,SNAI1,WT1	25 (5)
valproic acid		chemical drug		1.802	4.14E-02	ATM,CASP3,PSMA5,PSMB10,PSMB9,PSME1,PSME2,SLC7A8
IL10RA		transmembrane receptor		1.897	4.42E-04	AADAC,AOC1,DPEP1,EDNRB,EHF,IL12B,IRF1,PSMB9,TAP2,TNFRSF14	38 (7)
triamcinolone acetonide		chemical drug		1.912	2.89E-03	FKBP5,MARVELD2,OCA2,PER1,PRF1,PTPN7,ZBTB16
TO-901317		chemical reagent		1.943	2.01E-04	ABCA1,APCS,APOD,ELOVL5,FADS2,GAMT,PSMA5,PSME1,SLC2A4	20 (6)
RXRA		ligand-dependent nuclear receptor		1.951	8.12E-02	ABCA1,CRABP2,FADS2,IL12B,SLC2A4
TRIM24		transcription regulator		1.964	1.12E-02	IRF1,PLAC8,PSMB10,PSMB9
DICER1		enzyme		1.969	6.76E-02	APOD,CASP3,DLG4,PRF1
alefacept		biologic drug	Activated	2.000	1.48E-03	CYBA,IL12B,PRF1,STAT4
OTX2		transcription regulator	Activated	2.000	2.59E-03	OCA2,PMEL,SLC24A5,TYRP1
CDKN2A		transcription regulator	Activated	2.000	8.87E-02	EHD3,FBL,PSMA5,PSMB9,SUZ12
SB203580		chemical - kinase inhibitor	Activated	2.144	8.99E-02	C4A/C4B,EDNRB,EHF,IL12B,SNAI1,TRPV1
Ins1		other	Activated	2.172	1.51E-01	FADS2,HSD11B2,MFI2,PER1,SLC2A4
PRDM1		transcription regulator	Activated	2.183	4.64E-02	CD74,HLA-DQA1,PLAC8,PSMB10,SNAI1
mibolerone		chemical drug	Activated	2.200	6.30E-03	C4A/C4B,CD74,DNAJA4,FKBP5,HLA-DQA1
PPARG		ligand-dependent nuclear receptor	Activated	2.213	3.03E-01	ABCA1,CRABP2,CYBA,LAMB3,SLC2A4
MAPK1		kinase	Activated	2.219	7.64E-02	CRABP2,ENDOD1,GNRHR,PSMB9,PSME2,SNAI1
APOE		transporter	Activated	2.226	5.70E-03	ABCA1,APOD,CASP3,FKBP5,IL12B,STAT4,TNFRSF14	53 (13)
forskolin		chemical toxicant	Activated	2.236	8.03E-04	ABCA1,FKBP5,GNRHR,GRK5,HLA-DQA1,HSD11B2,NFIL3,OCA2,PER1,SLC24A5,SLC2A4,SLC7A8,STC1,TYRP1,WT1
Akt		group	Activated	2.236	4.79E-02	HIF3A,IL12B,SLC2A4,SNAI1,WT1
RICTOR		other	Activated	2.236	7.92E-02	PSMA5,PSMB10,PSMB9,PSME1,PSME2
CD3		complex	Activated	2.447	6.34E-04	ATM,CASP3,CD74,CYBA,DNASE1L2,FBL,IL12B,IRF1,MBD1,NME4,PNP,PRF1,PSMA5,PTPN7,SCO1	56 (12)
PPARA		ligand-dependent nuclear receptor	Activated	2.651	3.41E-04	AADAC,ABCA1,APCS,C1QA,CYBA,ELOVL5,FADS2,GSTT2/GSTT2B,HLA-DQA1,LAMB3,SLC2A4,TMTC2	20 (6)
IL10		cytokine	Activated	2.751	4.23E-03	APCS,CASP3,EHF,FKBP5,IL12B,IRF1,PSMB9,STAT4,TAP2	55 (12)
IRF2		transcription regulator			7.95E-08	B2M,IL12B,IRF1,PSMB10,PSMB9,PSME1,PSME2,TAP2	28 (8)
SLC9A3		ion channel			1.07E-04	B2M,CD74,PSMB9,TAP2	39 (7)
LIPE		enzyme			1.22E-04	ABCA1,CD74,FKBP5,HLA-DQA1,PER1,SLC2A4,TWF2
(-)-gallocatechin gallate		chemical - protease inhibitor			2.37E-04	IL12B,IRF1
vemurafenib		chemical drug			2.38E-04	PMEL,PRF1,TYRP1
RFX5		transcription regulator			2.95E-04	B2M,CD74,HLA-DRB1
propylthiouracil		chemical drug			3.47E-04	FADS2,GSTT2/GSTT2B,MYH6,PCOLCE2,SLC13A3,ULK2
thioacetamide		chemical toxicant			3.99E-04	AOC1,ATM,C4A/C4B,EDNRB,EHD3,GATM,PSMB10,SLC13A3,SLC34A2
dehydroisoandrosterone		chemical - endogenous mammalian			4.98E-04	B2M,FKBP5,IL12B,MYH6,TAP2	49 (11)
DYSF		other			7.15E-04	ABCA1,B2M,CD74,CYBA,HLA-DQA1
ZNF202		transcription regulator			7.16E-04	ABCA1,CRABP2,LCAT
SMC3		other			7.80E-04	HLA-DQA1,HLA-DRB1
4,4'-diisothiocyanostilbene-2,2'-disulfonic acid		chemical drug			7.80E-04	CASP3,IL12B
Ro41-5253		chemical reagent			8.30E-04	APOD,CRABP2,IRF1
SUMO1		enzyme			9.54E-04	CRYBB2,CRYBB3,MYH6
IFNAR2		transmembrane receptor			9.54E-04	PSMB10,PSMB9,PSME2	12 (2)
pervanadate		chemical reagent			1.16E-03	IRF1,PSMB9	36 (8)
ritonavir		chemical drug			1.17E-03	FADS2,METTL10,PADI2,TMPRSS4,TWF2,WT1
BIRC5		other			1.38E-03	C1QC,CASP3,CD74,HLA-DQA1
halofuginone		chemical drug			1.47E-03	AOC1,C4A/C4B,EDNRB,EHD3,GATM,SLC13A3
lipid		chemical - endogenous mammalian			1.95E-03	ABCA1,AOC1,SLC2A4	9 (3)
ABCC1		transporter			2.15E-03	CYBA,NOX1
HINT1		enzyme			2.15E-03	ELOVL5,FADS2
APOB		transporter			2.16E-03	PSMB9,PSME2,SLC2A4
bisphenol A		chemical - endogenous non-mammalian			2.24E-03	CASP3,DLG4,GNRHR,SLC22A6,SLC2A4
Mapk		group			2.44E-03	DLG4,NOX1,PER1,PRF1,SNAI1
R5020		chemical reagent			2.59E-03	FKBP5,HSD11B2,NAT1,ZBTB16
RFXAP		transcription regulator			2.74E-03	B2M,HLA-DQA1	4 (2)
NR4A1		ligand-dependent nuclear receptor			3.12E-03	APOD,CRABP2,EHF,GNRHR,IL12B,SLC2A4	36 (6)
MAP2K3		kinase			3.40E-03	IL12B,MYH6,RAB34,SLC2A4
Stat1-Stat2		complex			3.41E-03	IL12B,IRF1
EEF1A2		translation regulator			3.41E-03	CYBA,NOX1
BCL6B		transcription regulator			3.41E-03	ATM,CASP3
candesartan cilexetil		chemical drug			3.41E-03	CYBA,NOX1
mastoparan		chemical toxicant			3.41E-03	ABCA1,IL12B	22 (5)
CLCN5		ion channel			4.14E-03	B2M,SLC34A2
Gcn5l		group			4.14E-03	B2M,SLC2A4
miR-101-3p (and other miRNAs w/seed ACAGUAC)		mature microrna			4.14E-03	ATM,SUZ12
NKX2-1		transcription regulator			4.45E-03	CA4,CD74,CHIA,CREB3L4,SLC34A2,SNAI1
IL24		cytokine			4.71E-03	CASP3,FADD,IL12B	41 (9)
NFKB1		transcription regulator			4.86E-03	B2M,EHF,GRK5,IL12B,IRF1,PTPN6,WT1	53 (12)
CLCA2		ion channel			4.94E-03	CASP3,SNAI1
ABCA1	0.954	transporter			5.07E-03	ABCA1,IL12B,SLC2A4	41 (10)
ethionine		chemical toxicant			5.07E-03	C4A/C4B,PSMB10,SLC34A2
SQSTM1		transcription regulator			5.44E-03	ATM,IL12B,IRF1	22 (5)
valsartan		chemical drug			5.44E-03	CYBA,DLG4,NOX1
LDLR		transporter			5.76E-03	ABCA1,IL12B,PSMB9,PSME2	50 (11)
chondroitin sulfate A		chemical - endogenous mammalian			5.80E-03	CASP3,STAT4
HOTAIR		other			5.80E-03	JAM2,SNAI1
PHA-666859		chemical - kinase inhibitor			5.80E-03	CRYBB2,CRYBB3
27-hydroxycholesterol		chemical - endogenous non-mammalian			5.80E-03	ABCA1,CASP3
fluocinolone acetonide		chemical drug			5.83E-03	FKBP5,OCA2,ZBTB16
PIAS4		transcription regulator			6.73E-03	IL12B,IRF1	35 (7)
ALB		transporter			7.11E-03	CASP3,CYBA,EDNRB
ATN1		transcription regulator			7.15E-03	CA4,DLG4,GRK5,PSME1,SOX11
methylselenic acid		chemical reagent			7.40E-03	APOD,CDC7,CREB3L4,FKBP5,IRF1,NFIL3,ZBTB16
Collagen(s)		complex			7.57E-03	C4A/C4B,PRF1,SNAI1
mir-8		microrna			7.57E-03	SNAI1,STAT4,SUZ12
EBI3		cytokine			7.57E-03	B2M,HLA-DQA1,IRF1	14 (3)
orotic acid		chemical - endogenous mammalian			7.72E-03	AADAC,SLC2A4
RPS6KA5		kinase			7.72E-03	IL12B,SNAI1	22 (6)
TOB1		transcription regulator			8.04E-03	ATM,IKBIP,PLAC8
N-acetylmuramyl-L-alanyl-D-isoglutamine		chemical - endogenous non-mammalian			8.04E-03	BDKRB2,IL12B,SNAI1	35 (7)
PSEN2		peptidase			8.04E-03	C1QA,CASP3,CD74,TYRP1
baicalin		chemical - endogenous non-mammalian			8.53E-03	CASP3,LCAT,RAI1
PPARGC1B		transcription regulator			8.53E-03	ABCA1,MYH6,SLC2A4
euxanthone		chemical - endogenous non-mammalian			8.93E-03	STC1
tandospirone		chemical drug			8.93E-03	PER1
NFkB1-CRel		complex			8.93E-03	IL12B
colestimide		chemical drug			8.93E-03	ABCA1
TLR2/3/4		group			8.93E-03	STAT4
Idd4		other			8.93E-03	IL12B
FNIP1		other			8.93E-03	ZBTB16
SHARPIN		other			8.93E-03	IL12B
PHF10		other			8.93E-03	CASP3
ginkgetin		chemical - endogenous non-mammalian			8.93E-03	CASP3
STX12		other			8.93E-03	ABCA1
ACSL1		enzyme			8.93E-03	ABCA1
PPP2CB		phosphatase			8.93E-03	CLSPN
SLC2A4RG		transcription regulator			8.93E-03	SLC2A4
miR-33-5p (and other miRNAs w/seed UGCAUUG)		mature microrna			8.93E-03	ABCA1
VPS45		transporter			8.93E-03	SLC2A4
ACAT2		enzyme			8.93E-03	ABCA1
TIMELESS		other			8.93E-03	PER1
GABARAP		transporter			8.93E-03	TRPV1
SNTB1		other			8.93E-03	ABCA1
SEPT9		enzyme			8.93E-03	TYRP1
CSL-HIF1A-MAML1-NICD		complex			8.93E-03	SNAI1
FCAR		other			8.93E-03	IL12B
NOXA1		other			8.93E-03	NOX1
CRABP1		transporter			8.93E-03	CRABP2
MAST2		kinase			8.93E-03	IL12B
VPS4B		transporter			8.93E-03	CASP3
STARD3		transporter			8.93E-03	ABCA1
COL14A1		other			8.93E-03	SLC2A4
glycine ethyl ester		chemical reagent			8.93E-03	NOX1
gallopamil		chemical drug			8.93E-03	GNRHR
triazolam		chemical drug			8.93E-03	PER1
fluorescein		chemical drug			8.93E-03	CASP3
CPHPC		chemical drug			8.93E-03	APCS
isoferulic acid		chemical - endogenous mammalian			8.93E-03	SLC2A4
sulfobromophthalein		chemical drug			8.93E-03	IL12B
10-hydroxydecanoic acid		chemical - endogenous non-mammalian			8.93E-03	IRF1
n-3 fatty acids		chemical drug			9.04E-03	ALOX15B,FADS2,SLC2A4
ZBTB16	1.831	transcription regulator			9.57E-03	CASP3,IL12B,TYRP1
SMARCA2		transcription regulator			9.57E-03	COL11A1,PMEL,TYRP1
2-bromoethylamine		chemical reagent			9.57E-03	C4A/C4B,EFEMP2,SLC34A2
mir-192		microrna			9.89E-03	CDC7,CUL5
mir-19		microrna			9.89E-03	ABCA1,SUZ12
PARP9		enzyme			9.89E-03	CD74,HLA-DQA1
rifampin		chemical drug			1.04E-02	METTL10,PADI2,TMPRSS4,TWF2,WT1
MAF		transcription regulator			1.07E-02	CRYBB2,CRYBB3,IL12B
salicylic acid		chemical drug			1.07E-02	CASP3,FKBP5,SLC2A4
CaMKII		complex			1.11E-02	IRF1,SLC2A4
miR-218-5p (and other miRNAs w/seed UGUGCUU)		mature microrna			1.11E-02	CASP3,LAMB3
NLRC5		transcription regulator			1.11E-02	B2M,PSMB9
HSP90AB1		enzyme			1.11E-02	PTK6,WT1
isoprenaline		chemical drug			1.11E-02	PER1,SLC2A4
enalapril		chemical drug			1.13E-02	C4A/C4B,EFEMP2,SLC34A2
Cbp/p300		group			1.23E-02	ABCA1,IRF1
PKNOX1		transcription regulator			1.23E-02	PTPN6,SLC2A4
BAG1		other			1.23E-02	FKBP5,FRK
lycopene		chemical drug			1.23E-02	CASP3,SLC22A6
creatine		chemical - endogenous mammalian			1.23E-02	GATM,SLC2A4
caffeine		chemical drug			1.31E-02	CASP3,HSD11B2,SRSF2
PRKDC		kinase			1.36E-02	ATM,FKBP5
CRYAB		other			1.36E-02	CASP3,IL12B
LIPG		enzyme			1.36E-02	ABCA1,LCAT
rosuvastatin		chemical drug			1.36E-02	CYBA,WT1
chelerythrine		chemical drug			1.36E-02	CYBA,NOX1
ATM	1.121	kinase			1.38E-02	ATM,IRF1,PSME2
SGK1		kinase			1.38E-02	DLG4,SLC2A4,SLC34A2
ZAP70		kinase			1.38E-02	CYBA,DNASE1L2,FKBP5
FABP4		transporter			1.49E-02	ABCA1,IL12B
PER1	1.229	other			1.49E-02	B2M,PER1
TFE3		transcription regulator			1.49E-02	TYRP1,WT1
9Z,11E-octadecadienoic acid		chemical - endogenous non-mammalian			1.49E-02	IL12B,SLC2A4
tosylphenylalanyl chloromethyl ketone		chemical - protease inhibitor			1.49E-02	PLCG2,PRF1
NFATC3		transcription regulator			1.51E-02	CASP3,IL12B,MYH6
mir-29		microrna			1.51E-02	BDKRB2,FKBP5,IL12B
carbon monoxide		chemical - endogenous mammalian			1.58E-02	CASP3,FADD,IL12B
CpG ODN 1826		chemical reagent			1.58E-02	CYBA,IL12B,TRPV1
KDM6B		other			1.63E-02	IL12B,SNAI1
RAD21		other			1.63E-02	HLA-DQA1,HLA-DRB1
C3		peptidase			1.66E-02	APCS,CASP3,IL12B
phenylbutazone		chemical drug			1.66E-02	C4A/C4B,EFEMP2,SLC34A2
CTCF		transcription regulator			1.73E-02	HLA-DQA1,HLA-DRB1,ZBTB16
IFNK		cytokine			1.78E-02	IRF1,STAT4
12 lipoxygenase		group			1.78E-02	NOX1
RAR-RXR		complex			1.78E-02	IRF1
Alox12/15		group			1.78E-02	IL12B
RelA-CRel		complex			1.78E-02	IL12B
SLC16A3		transporter			1.78E-02	CASP3
Igtp		enzyme			1.78E-02	IL12B
SUMO4		other			1.78E-02	IL12B
ALX1		transcription regulator			1.78E-02	SNAI1
MESP1		transcription regulator			1.78E-02	SNAI1
PTPase		group			1.78E-02	ABCA1
ACAT1		enzyme			1.78E-02	ABCA1
HLA-B27		complex			1.78E-02	HLA-DQA1
NSF		transporter			1.78E-02	SLC2A4
OAS1		enzyme			1.78E-02	IRF1
FAIM2		other			1.78E-02	CASP3
RAC3		enzyme			1.78E-02	SNAI1
miR-101-5p (miRNAs w/seed AGUUAUC)		mature microrna			1.78E-02	ATM
mir-346		microrna			1.78E-02	EFEMP2
MIR585		microrna			1.78E-02	CASP3
lynestrenol		chemical drug			1.78E-02	ABCA1
NBR1		other			1.78E-02	HCLS1
NOXO1	-3.268	other			1.78E-02	NOX1
cyclo(iso-Asp-GR)-LLIIKLAKLAKKLAKLAK		chemical reagent			1.78E-02	CASP3
PREB		transcription regulator			1.78E-02	ABCA1
Bhlhe41		transcription regulator			1.78E-02	PER1
LNPEP		peptidase			1.78E-02	SLC2A4
miR-101b-3p (miRNAs w/seed UACAGUA)		mature microrna			1.78E-02	STC1
RPS19		other			1.78E-02	CD74
foscarnet		chemical drug			1.78E-02	STC1
sinapinic acid		chemical - endogenous non-mammalian			1.78E-02	SLC2A4
interferon beta-1b		biologic drug			1.78E-02	IL12B
phosphoramidon		chemical - endogenous non-mammalian			1.78E-02	EDNRB
zoptarelin doxorubicin		biologic drug			1.78E-02	GNRHR
enalaprilat		chemical - endogenous mammalian			1.78E-02	BDKRB2
dimethylglycine		chemical - endogenous mammalian			1.78E-02	IL12B
BSCL2		other			1.81E-02	CD74,PSMB9,SLC2A4
deoxycorticosterone acetate		chemical drug			1.93E-02	CYBA,SLC2A4
TICAM2		other			1.93E-02	IL12B,IRF1
Hsp90		group			2.05E-02	DLG4,SNAI1,WT1
troglitazone		chemical drug			2.05E-02	ABCA1,FADS2,METTL10,PADI2,SLC2A4,TMPRSS4,TWF2,WT1
FLT3		kinase			2.08E-02	IL12B,PTPN6
PLK4		kinase			2.08E-02	ATM,IRF1
GDNF		growth factor			2.13E-02	CASP3,HSD11B2,STC1
POU2F1		transcription regulator			2.16E-02	ATM,FRRS1,GNRHR,TNFRSF14
tetrodotoxin		chemical drug			2.24E-02	B2M,TAP2
ZEB2		transcription regulator			2.24E-02	PLCG2,SNAI1
PLK2		kinase			2.24E-02	ATM,IRF1
nicotinic acid		chemical - endogenous mammalian			2.24E-02	ABCA1,IL12B
betulinic acid		chemical drug			2.24E-02	ABCA1,CYBA
estradiol benzoate		chemical drug			2.30E-02	GNRHR,PAQR8,SLC2A4
trovafloxacin		chemical drug			2.30E-02	B2M,IRF1,PSMA5
salmonella minnesota R595 lipopolysaccharides		chemical - endogenous non-mammalian			2.34E-02	EDNRB,HLA-DQA1,IL12B,IRF1
POR		enzyme			2.35E-02	ABCA1,CD74,ELOVL5,FADS2,HLA-DQA1
DOCK8		other			2.39E-02	ATM,IL12B,IRF1
cobalt chloride		chemical reagent			2.39E-02	HIF3A,HSD11B2,WT1
REN		peptidase			2.41E-02	MYH6,NOX1
nilvadipine		chemical drug			2.41E-02	CASP3,SYNGR1
TAF4B		transcription regulator			2.41E-02	IRF1,ZBTB16
PD 123319		chemical drug			2.41E-02	CYBA,NOX1
KCNE3		ion channel			2.48E-02	NFIL3,PER1,STAT4
RNA polymerase II		complex			2.56E-02	B2M,HLA-DQA1,HSD11B2,IL12B,PSMB9,TAP2
CAMP		other			2.58E-02	IL12B,SNAI1,XPA
SASH1		other			2.58E-02	ATM,IL12B,IRF1
KDM2B		other			2.58E-02	CRABP2,SUZ12
MAPK11		kinase			2.58E-02	IL12B,MYH6
butylated hydroxyanisol		chemical toxicant			2.58E-02	IRF1,NOX1
nitroarginine		chemical reagent			2.58E-02	NFIL3,SLC2A4
SOD1		enzyme			2.60E-02	B2M,C1QA,CASP3,NFIL3,STAT4
(+)-fluprostenol		chemical drug			2.66E-02	NOX1
pentosan polysulfate		chemical drug			2.66E-02	ABCA1
stigmasterol		chemical - endogenous mammalian			2.66E-02	ABCA1
hyodeoxycholic acid		chemical - endogenous mammalian			2.66E-02	ABCA1
MAP1LC3		group			2.66E-02	IL12B
TGFBR		group			2.66E-02	SNAI1
gliquidone		chemical drug			2.66E-02	SLC2A4
KDM4D		other			2.66E-02	IL12B
FREM1		other			2.66E-02	FRAS1
EBF3		other			2.66E-02	SLC2A4
G6PC3		phosphatase			2.66E-02	CYBA
FREM2		other			2.66E-02	FRAS1
CKLF		cytokine			2.66E-02	CASP3
PTPN23		phosphatase			2.66E-02	SNAI1
Gamma tubulin		group			2.66E-02	CASP3
CSNK1E		kinase			2.66E-02	PER1
CTSD		peptidase			2.66E-02	ABCA1
VAMP7		transporter			2.66E-02	SLC2A4
GPNMB		enzyme			2.66E-02	IL12B
SDHA		enzyme			2.66E-02	SLC2A4
RAD50		enzyme			2.66E-02	ATM
CANX		other			2.66E-02	ABCA1
IFNGR2		transmembrane receptor			2.66E-02	IRF1
RGS3		other			2.66E-02	SNAI1
LSS		enzyme			2.66E-02	ABCA1
LY9		other			2.66E-02	ZBTB16
CRYAA/LOC102724652		other			2.66E-02	CASP3
MPO		enzyme			2.66E-02	EDNRB
NPAS3		other			2.66E-02	DLG4
PFKFB1		kinase			2.66E-02	MYH6
URI1		transcription regulator			2.66E-02	FKBP5
AKAP13		other			2.66E-02	FKBP5
Prl3b1		growth factor			2.66E-02	CASP3
DIDO1		other			2.66E-02	CASP3
amifostine		chemical drug			2.66E-02	CASP3
sevelamer		chemical drug			2.66E-02	SLC34A2
tamsulosin		chemical drug			2.66E-02	SLC2A4
safrole		chemical toxicant			2.66E-02	CASP3
glutathione ethyl ester		biologic drug			2.66E-02	IL12B
glycosylphosphatidylinositol		chemical - endogenous mammalian			2.66E-02	IL12B
12-hydroxyeicosatetraenoic acid		chemical - endogenous mammalian			2.66E-02	NOX1
NR1H2		ligand-dependent nuclear receptor			2.67E-02	ABCA1,APCS,SLC2A4
PAX7		transcription regulator			2.67E-02	ABCA1,FRK,RNH1
ELF3		transcription regulator			2.75E-02	EHF,IL12B
Nuclear factor 1		group			2.75E-02	HSD11B2,SLC2A4
MEF2A		transcription regulator			2.75E-02	MYH6,SLC2A4
TNFRSF1B		transmembrane receptor			2.77E-02	APCS,CASP3,IL12B
fenretinide		chemical drug			2.77E-02	CASP3,PRF1,XPA
dinoprost		chemical - endogenous mammalian			2.87E-02	HSD11B2,NFIL3,NOX1
etanercept		biologic drug			2.93E-02	IL12B,NOX1
TIRAP		other			2.93E-02	IL12B,IRF1
ROCK2		kinase			2.93E-02	DSC1,SCEL
IFRD1		other			2.93E-02	CRABP2,MYH8
exenatide		biologic drug			2.93E-02	ABCA1,PER1
cholic acid		chemical - endogenous mammalian			2.97E-02	ABCA1,LCAT,RAI1
SOCS3		phosphatase			2.97E-02	ABCA1,IL12B,IRF1
prostaglandin J2		chemical - endogenous non-mammalian			3.12E-02	PSMA5,SLC2A4
SERPINE1		other			3.12E-02	CASP3,DLG4
TFEB		transcription regulator			3.12E-02	TYRP1,WT1
CNOT7		transcription regulator			3.12E-02	B2M,TAP2
TYK2		kinase			3.12E-02	IL12B,IRF1
KN 93		chemical - kinase inhibitor			3.12E-02	ABCA1,IL12B
PAX3		transcription regulator			3.16E-02	DPEP1,HLA-DRB1,LAMB3,PSME1,TYRP1
spironolactone		chemical drug			3.17E-02	CASP3,EDNRB,WT1
PRKCZ		kinase			3.30E-02	ABCA1,CASP3
NDRG1		kinase			3.30E-02	CASP3,SNAI1
UXT		other			3.30E-02	FKBP5,PSMD5
N-(3-(aminomethyl)benzyl)acetamidine		chemical reagent			3.30E-02	ATM,CASP3
Am 580		chemical toxicant			3.30E-02	APOD,IRF1
honokiol		chemical - endogenous non-mammalian			3.30E-02	PTPN6,SNAI1
ciglitazone		chemical drug			3.38E-02	ABCA1,IL12B,NOX1
SSRP1		other			3.50E-02	LOXL2,MYH6
PTTG1		transcription regulator			3.50E-02	ATM,SNAI1
IRAK1		kinase			3.50E-02	ABCA1,NOX1
STUB1		enzyme			3.50E-02	CASP3,FBL
2-(3-hydroxypropoxy)calcitriol		chemical drug			3.52E-02	SLC34A2
aloe-emodin		chemical toxicant			3.52E-02	ATM
mocetinostat		chemical drug			3.52E-02	CASP3
FGF16		growth factor			3.52E-02	SNAI1
CCDC134		other			3.52E-02	PRF1
OBSCN		kinase			3.52E-02	CASP3
TNIP3		other			3.52E-02	IL12B
ATOH7		other			3.52E-02	SOX11
WBSCR22		enzyme			3.52E-02	FKBP5
MITF-p300/CBP		complex			3.52E-02	TYRP1
tofacitinib		chemical drug			3.52E-02	IL12B
TAP1		transporter			3.52E-02	PSMB9
FAM57A		other			3.52E-02	CASP3
ULK1		kinase			3.52E-02	CASP3
Cd24a		other			3.52E-02	IL12B
CD55		other			3.52E-02	CASP3
miR-200a-5p (and other miRNAs w/seed AUCUUAC)		mature microrna			3.52E-02	SUZ12
CYP8B1		enzyme			3.52E-02	ABCA1
TPP2		peptidase			3.52E-02	PRF1
TAF12		transcription regulator			3.52E-02	IRF1
UMOD		other			3.52E-02	IL12B
A4GALT		enzyme			3.52E-02	IRF1
IGBP1		phosphatase			3.52E-02	IRF1
VLDLR		transporter			3.52E-02	ABCA1
TACC3		other			3.52E-02	TUBGCP4
MIR200		group			3.52E-02	SUZ12
2-[[4-[(e)-styryl]phenoxy]methyl]oxirane		chemical reagent			3.52E-02	ABCA1
IFIT2		other			3.52E-02	IL12B
BATF3		transcription regulator			3.52E-02	IL12B
PCYT1A		enzyme			3.52E-02	ABCA1
CD300C		transmembrane receptor			3.52E-02	IL12B
Prl3d1 (includes others)		other			3.52E-02	CASP3
TXN2		enzyme			3.52E-02	CYBA
UCHL3		peptidase			3.52E-02	CASP3
N-hydroxy-2,2-diphenylacetamide		chemical reagent			3.52E-02	IL12B
neopterin		chemical - endogenous non-mammalian			3.52E-02	ABCA1
1-butanol		chemical - endogenous non-mammalian			3.52E-02	ABCA1
NF 449		chemical reagent			3.52E-02	PRF1
TAS-103		chemical drug			3.52E-02	CASP3
lestaurtinib		chemical drug			3.52E-02	PTPN6
1,1-dimethyl-4-phenylpiperazinium iodide		chemical drug			3.52E-02	IL12B
ethyl linoleate		chemical - endogenous mammalian			3.52E-02	FADS2
buserelin		chemical drug			3.52E-02	GNRHR
D-Pen-2,5-enkephalin		chemical reagent			3.52E-02	PRF1
9-hydroxyoctadecadienoic acid		chemical - endogenous mammalian			3.52E-02	IL12B
Vi capsular polysaccharide		chemical drug			3.52E-02	IL12B
duvoglustat		chemical drug			3.52E-02	SLC2A4
pyocyanin		chemical reagent			3.52E-02	NOX1
n-nitrosomethylbenzylamine		chemical toxicant			3.55E-02	DNASE1L2,GSTT2/GSTT2B,LAMB3,SCEL
TSLP		cytokine			3.69E-02	ABCA1,IL12B
TFDP1		transcription regulator			3.69E-02	ATM,CASP3
MARK2		kinase			3.69E-02	IL12B,IRF1
ILK		kinase			3.69E-02	RNH1,SNAI1
green tea polyphenol		chemical drug			3.69E-02	CASP3,DLG4
MAX		transcription regulator			3.72E-02	FADS2,MYH6,SUZ12
MTPN		transcription regulator			3.72E-02	APOD,CASP3,FADD
cholecalciferol		chemical - endogenous mammalian			3.72E-02	IL12B,MYH6,WT1
CTNNB1		transcription regulator			3.77E-02	APOD,ATM,CRABP2,DDX17,DPEP1,NOX1,SNAI1,SOX11,SUZ12,WT1
glutamine		chemical - endogenous mammalian			3.83E-02	MYH6,SRSF2,WT1
MKL2		transcription regulator			3.83E-02	CTSG,CYBA,FADS2
FASLG		cytokine			3.89E-02	CASP3,STAT4
PI3K (complex)		complex			3.98E-02	ABCA1,CASP3,IL12B,PMEL,SNAI1,WT1
PTPN6	-0.840	phosphatase			4.10E-02	IL12B,IRF1
NEDD9		other			4.10E-02	PLAC8,STC1
GSK3B		kinase			4.19E-02	IL12B,MYH6,SNAI1
N-nitro-L-arginine methyl ester		chemical drug			4.19E-02	CASP3,CYBA,IL12B
TANK		other			4.31E-02	ATM,IL12B
CCR5		g-protein coupled receptor			4.31E-02	CASP3,IL12B
amiodarone		chemical drug			4.31E-02	FADS2,MYH6
ethylene glycol tetraacetic acid		chemical reagent			4.31E-02	GNRHR,IL12B
beta-carotene		chemical - endogenous mammalian			4.31E-02	SLC16A12,SLC2A4
zVAD-FMK		chemical - protease inhibitor			4.31E-02	CASP3,PSMB9
Ifn gamma		complex			4.31E-02	CASP3,PSME1,PSME2
IL12 (family)		group			4.31E-02	IRF1,PRF1,STAT4
ISL1		transcription regulator			4.31E-02	AVIL,RBM24,TRPV1
EIF2AK2		kinase			4.31E-02	ERAP2,IRF1,PSMB10
arachidonic acid		chemical - endogenous mammalian			4.31E-02	ABCA1,FADS2,IL12B
TCF		group			4.31E-02	APOD,DDX17,DPEP1
TPPP2		other			4.39E-02	ATM
liraglutide		biologic drug			4.39E-02	CASP3
Stat1 dimer		complex			4.39E-02	IRF1
(-)-gossypol		chemical drug			4.39E-02	CASP3
Atg5		other			4.39E-02	CASP3
olmesartan		chemical drug			4.39E-02	CYBA
SOAT2		enzyme			4.39E-02	ABCA1
TRIM29	-1.132	transcription regulator			4.39E-02	SNAI1
Trbv13-1		other			4.39E-02	IL12B
GPR119		g-protein coupled receptor			4.39E-02	ABCA1
RPE65		enzyme			4.39E-02	OPN4
butyl N-[3-[4-(imidazol-1-ylmethyl)phenyl]-5-(2-methylpropyl)thiophen-2-yl]sulfonylcarbamate		chemical reagent			4.39E-02	CASP3
harmol		chemical - endogenous non-mammalian			4.39E-02	TYRP1
TAF9		transcription regulator			4.39E-02	IRF1
carvacrol		chemical - endogenous non-mammalian			4.39E-02	CASP3
RNA polymerase iii		complex			4.39E-02	BDKRB2
TFPI		other			4.39E-02	CASP3
PAPPA		peptidase			4.39E-02	ABCA1
KHSRP		enzyme			4.39E-02	IL12B
LRP8		transmembrane receptor			4.39E-02	ABCA1
MYBBP1A		transcription regulator			4.39E-02	SLC2A4
miR-183-5p (miRNAs w/seed AUGGCAC)		mature microrna			4.39E-02	SRSF2
miR-346 (and other miRNAs w/seed GUCUGCC)		mature microrna			4.39E-02	EFEMP2
CD2AP		other			4.39E-02	CASP3
RSC1A1		other			4.39E-02	SLC28A3
XAF1		other			4.39E-02	CASP3
DAB1		other			4.39E-02	ABCA1
FUT4		enzyme			4.39E-02	CASP3
PPP2R2A		phosphatase			4.39E-02	CLSPN
LAMP1		other			4.39E-02	PRF1
DGKZ		kinase			4.39E-02	IL12B
SLAMF6		transmembrane receptor			4.39E-02	IL12B
TDG		enzyme			4.39E-02	CRABP2
HG-9-91-01		chemical reagent			4.39E-02	IL12B
SD-282		chemical - kinase inhibitor			4.39E-02	CASP3
atenolol		chemical drug			4.39E-02	B2M
L-826,141		chemical drug			4.39E-02	IL12B
paxilline		chemical - endogenous non-mammalian			4.39E-02	ABCA1
orantinib		chemical drug			4.39E-02	CASP3
potassium perchlorate		chemical reagent			4.39E-02	SLC2A4
omacetaxine mepesuccinate		chemical drug			4.39E-02	CASP3
pergolide		chemical drug			4.39E-02	CASP3
succinylacetone		chemical - endogenous mammalian			4.39E-02	CYBA
3-nitrotyrosine		chemical reagent			4.39E-02	MYH8
allosamidin		chemical reagent			4.39E-02	ABCA1
ginsenoside Rg1		chemical - endogenous non-mammalian			4.39E-02	CASP3
MYOC		other			4.43E-02	MFAP2,SOX11,STC1
TNFSF10		cytokine			4.43E-02	CASP3,FADD,PSME2
daidzein		chemical drug			4.43E-02	CASP3,HLA-DQA1,PTPN6
AGTR1		g-protein coupled receptor			4.52E-02	CASP3,CYBA
RARG		ligand-dependent nuclear receptor			4.52E-02	ABCA1,CRABP2
JAK3		kinase			4.52E-02	IL12B,IRF1
BMP6		growth factor			4.56E-02	PCOLCE2,SCEL,SNAI1
cardiotoxin		chemical - other			4.68E-02	B2M,CASP3,EDNRB,FBL
mir-145		microrna			4.74E-02	ABCA1,DDX17
bicalutamide		chemical drug			4.74E-02	FKBP5,PSMD5
histone deacetylase		complex			4.74E-02	PER1,SLC7A8
PTH		other			4.77E-02	CYBA,NFIL3,SLC2A4,STC1
SAMSN1		other			4.82E-02	ATM,IL12B,IRF1
phosphate		chemical - endogenous mammalian			4.82E-02	ATM,SLC34A2,STC1
JAK1		kinase			4.96E-02	IRF1,PSMB9
RUVBL1		transcription regulator			4.96E-02	FAM53C,PLAC8
Hbb-b2		other			4.96E-02	C1QA,CD74
Upstream Regulator	Log Ratio	Molecule Type	Predicted Activation State	Activation z-score	p-value of overlap	Target molecules in dataset	Mechanistic Network
© 2000-2015 QIAGEN. All rights reserved.
