# Supplementary material for: Whole Body Melanoma Transcriptome Response in Medaka
Source: PLoS One. 2015 Dec 29;10(12):e0143057. doi: 10.1371/journal.pone.0143057 (PMC4699850; doi:10.1371/journal.pone.0143057)
Supplement: S3 File — (XLS) [file pone.0143057.s003.xls]

## Sheet: dgidb_export_drugs.xls
Gene symbol	Gene name	Drug name	Drug action	Database source for drugs activity
ATM	ATM - ataxia telangiectasia mutated	BMN673	n/a	ClearityFoundationBiomarkers
ATM	ATM - ataxia telangiectasia mutated	E7449	n/a	ClearityFoundationBiomarkers
ATM	ATM - ataxia telangiectasia mutated	NIRAPARIB	n/a	ClearityFoundationBiomarkers
ATM	ATM - ataxia telangiectasia mutated	OLAPARIB	n/a	ClearityFoundationBiomarkers
ATM	ATM - ataxia telangiectasia mutated	RUCAPARIB	n/a	ClearityFoundationBiomarkers
ATM	ATM - ataxia telangiectasia mutated	VELIPARIB	n/a	ClearityFoundationBiomarkers
C1QA	C1QA - complement component 1, q subcomponent, A chain	ALEMTUZUMAB	n/a	DrugBank
C1QA	C1QA - complement component 1, q subcomponent, A chain	BEVACIZUMAB	n/a	DrugBank
C1QA	C1QA - complement component 1, q subcomponent, A chain	CETUXIMAB	n/a	DrugBank
C1QA	C1QA - complement component 1, q subcomponent, A chain	GEMTUZUMAB OZOGAMICIN	n/a	DrugBank
C1QA	C1QA - complement component 1, q subcomponent, A chain	IBRITUMOMAB	n/a	DrugBank
C1QA	C1QA - complement component 1, q subcomponent, A chain	RITUXIMAB	n/a	DrugBank
C1QA	C1QA - complement component 1, q subcomponent, A chain	TOSITUMOMAB	n/a	DrugBank
C1QC	C1QC - complement component 1, q subcomponent, C chain	IBRITUMOMAB	n/a	DrugBank
C1QC	C1QC - complement component 1, q subcomponent, C chain	TRASTUZUMAB	n/a	DrugBank
CASP3	CASP3 - caspase 3, apoptosis-related cysteine peptidase	PHENOXODIOL	n/a	ClearityFoundationClinicalTrial
CD74	CD74 - CD74 molecule, major histocompatibility complex, class II invariant chain	MILATUZUMAB	antibody	MyCancerGenome
CDC7	CDC7 - cell division cycle 7 homolog (S. cerevisiae)	BMS-863233	n/a	TdgClinicalTrial
CDC7	CDC7 - cell division cycle 7 homolog (S. cerevisiae)	NMS-1116354	n/a	TdgClinicalTrial
FRK	FRK - fyn-related kinase	REGORAFENIB	inhibitor	MyCancerGenomeClinicalTrial
GNRHR	GNRHR - gonadotropin-releasing hormone receptor	GOSERELIN	agonist	DrugBank
GNRHR	GNRHR - gonadotropin-releasing hormone receptor	ABARELIX	n/a	TdgClinicalTrial
GNRHR	GNRHR - gonadotropin-releasing hormone receptor	CETRORELIX	n/a	TdgClinicalTrial
GNRHR	GNRHR - gonadotropin-releasing hormone receptor	DEGARELIX	n/a	TdgClinicalTrial
GNRHR	GNRHR - gonadotropin-releasing hormone receptor	EP-100	n/a	TdgClinicalTrial
GNRHR	GNRHR - gonadotropin-releasing hormone receptor	HISTRELIN	n/a	TdgClinicalTrial
GNRHR	GNRHR - gonadotropin-releasing hormone receptor	LEUPROLIDE	n/a	TdgClinicalTrial
GNRHR	GNRHR - gonadotropin-releasing hormone receptor	NBI-56418	n/a	TdgClinicalTrial
GNRHR	GNRHR - gonadotropin-releasing hormone receptor	OZARELIX	n/a	TdgClinicalTrial
IL12B	IL12B - interleukin 12B (natural killer cell stimulatory factor 2, cytotoxic lymphocyte maturation factor 2, p40)	AD-RTS-IL-12	n/a	TdgClinicalTrial
IL12B	IL12B - interleukin 12B (natural killer cell stimulatory factor 2, cytotoxic lymphocyte maturation factor 2, p40)	DC-RTS-IL-12	n/a	TdgClinicalTrial
IL12B	IL12B - interleukin 12B (natural killer cell stimulatory factor 2, cytotoxic lymphocyte maturation factor 2, p40)	DNA IL-12	n/a	TdgClinicalTrial
IL12B	IL12B - interleukin 12B (natural killer cell stimulatory factor 2, cytotoxic lymphocyte maturation factor 2, p40)	VIRULIZIN	n/a	TdgClinicalTrial
NOXO1	NOXO1 - NADPH oxidase organizer 1	ECABET	antagonist	DrugBank
PIK3R6	PIK3R6 - phosphoinositide-3-kinase, regulatory subunit 6	BAY80-6946	inhibitor	MyCancerGenome
PIK3R6	PIK3R6 - phosphoinositide-3-kinase, regulatory subunit 6	BEZ235	inhibitor	MyCancerGenome
PIK3R6	PIK3R6 - phosphoinositide-3-kinase, regulatory subunit 6	BGJ398	inhibitor	MyCancerGenome
PIK3R6	PIK3R6 - phosphoinositide-3-kinase, regulatory subunit 6	BKM120	inhibitor	MyCancerGenome
PIK3R6	PIK3R6 - phosphoinositide-3-kinase, regulatory subunit 6	BUPARLISIB HYDROCHLORIDE	inhibitor	MyCancerGenomeClinicalTrial
PIK3R6	PIK3R6 - phosphoinositide-3-kinase, regulatory subunit 6	BYL719	inhibitor	MyCancerGenome
PIK3R6	PIK3R6 - phosphoinositide-3-kinase, regulatory subunit 6	DACTOLISIB	inhibitor	MyCancerGenomeClinicalTrial
PIK3R6	PIK3R6 - phosphoinositide-3-kinase, regulatory subunit 6	GDC-0941	inhibitor	MyCancerGenome
PIK3R6	PIK3R6 - phosphoinositide-3-kinase, regulatory subunit 6	GDC-0980	inhibitor	MyCancerGenome
PIK3R6	PIK3R6 - phosphoinositide-3-kinase, regulatory subunit 6	GSK2126458	inhibitor	MyCancerGenomeClinicalTrial
PIK3R6	PIK3R6 - phosphoinositide-3-kinase, regulatory subunit 6	GSK2126458	inhibitor	MyCancerGenomeClinicalTrial
PIK3R6	PIK3R6 - phosphoinositide-3-kinase, regulatory subunit 6	GSK2636771	inhibitor	MyCancerGenome
PIK3R6	PIK3R6 - phosphoinositide-3-kinase, regulatory subunit 6	PF-4691502	inhibitor	MyCancerGenome
PIK3R6	PIK3R6 - phosphoinositide-3-kinase, regulatory subunit 6	PI-103	inhibitor	MyCancerGenome
PIK3R6	PIK3R6 - phosphoinositide-3-kinase, regulatory subunit 6	PKI-587	inhibitor	MyCancerGenome
PIK3R6	PIK3R6 - phosphoinositide-3-kinase, regulatory subunit 6	PWT33597	inhibitor	MyCancerGenome
PIK3R6	PIK3R6 - phosphoinositide-3-kinase, regulatory subunit 6	PX-866	inhibitor	MyCancerGenome
PIK3R6	PIK3R6 - phosphoinositide-3-kinase, regulatory subunit 6	SF1126	inhibitor	MyCancerGenome
PIK3R6	PIK3R6 - phosphoinositide-3-kinase, regulatory subunit 6	SOPHORETIN	inhibitor	MyCancerGenome
PIK3R6	PIK3R6 - phosphoinositide-3-kinase, regulatory subunit 6	XL-765	inhibitor	MyCancerGenome
PIK3R6	PIK3R6 - phosphoinositide-3-kinase, regulatory subunit 6	XL147	inhibitor	MyCancerGenome
PNP	PNP - purine nucleoside phosphorylase	CLADRIBINE	inducer	DrugBank
PNP	PNP - purine nucleoside phosphorylase	8-AZAGUANINE	n/a	DrugBank
PNP	PNP - purine nucleoside phosphorylase	FORODESINE	n/a	TdgClinicalTrial
PNP	PNP - purine nucleoside phosphorylase	PELDESINE	n/a	DrugBank
PSMA5	PSMA5 - proteasome (prosome, macropain) subunit, alpha type, 5	BORTEZOMIB	other/unknown	MyCancerGenome
PSMA5	PSMA5 - proteasome (prosome, macropain) subunit, alpha type, 5	CARFILZOMIB	other/unknown	MyCancerGenome
PSMB10	PSMB10 - proteasome (prosome, macropain) subunit, beta type, 10	BORTEZOMIB	other/unknown	MyCancerGenome
PSMB10	PSMB10 - proteasome (prosome, macropain) subunit, beta type, 10	CARFILZOMIB	other/unknown	MyCancerGenome
PSMB9	PSMB9 - proteasome (prosome, macropain) subunit, beta type, 9 (large multifunctional peptidase 2)	BORTEZOMIB	other/unknown	MyCancerGenome
PSMB9	PSMB9 - proteasome (prosome, macropain) subunit, beta type, 9 (large multifunctional peptidase 2)	CARFILZOMIB	other/unknown	MyCancerGenome
PSMD5	PSMD5 - proteasome (prosome, macropain) 26S subunit, non-ATPase, 5	BORTEZOMIB	other/unknown	MyCancerGenome
PSMD5	PSMD5 - proteasome (prosome, macropain) 26S subunit, non-ATPase, 5	CARFILZOMIB	other/unknown	MyCancerGenome
PSME1	PSME1 - proteasome (prosome, macropain) activator subunit 1 (PA28 alpha)	BORTEZOMIB	other/unknown	MyCancerGenome
PSME1	PSME1 - proteasome (prosome, macropain) activator subunit 1 (PA28 alpha)	CARFILZOMIB	other/unknown	MyCancerGenome
PSME2	PSME2 - proteasome (prosome, macropain) activator subunit 2 (PA28 beta)	BORTEZOMIB	other/unknown	MyCancerGenome
PSME2	PSME2 - proteasome (prosome, macropain) activator subunit 2 (PA28 beta)	CARFILZOMIB	other/unknown	MyCancerGenome
Search Term	Gene	Drug	Interaction Type	Source
SLC2A4	SLC2A4 - solute carrier family 2 (facilitated glucose transporter), member 4	GLUFOSFAMIDE	n/a	TdgClinicalTrial
WT1	WT1 - Wilms tumor 1	WT-1 (WILMS TUMOR) ANALOG PEPTIDE VACCINE	vaccine	TALC
